# Supplementary material for: Ezetimibe Induces Paraptosis through Niemann–Pick C1-like 1 Inhibition of Mammalian-Target-of-Rapamycin Signaling in Hepatocellular Carcinoma Cells
Source: Genes (Basel). 2023 Dec 19;15(1):4. doi: 10.3390/genes15010004 (PMC10815321; doi:10.3390/genes15010004)
Supplement: Supplementary file 1 [file genes-15-00004-s001.zip]

Archive with 2 entries (2 files):
- supplementary data.pdf
- video.zip
